# Supplementary material for: SARS-CoV-2 Infection or COVID-19 mRNA Vaccination Elicits Partially Different Spike-Reactive Memory B Cell Responses in Naïve Individuals
Source: Vaccines (Basel). 2025 Sep 3;13(9):944. doi: 10.3390/vaccines13090944 (PMC12474496; doi:10.3390/vaccines13090944)
Supplement: Supplementary file 1 [file vaccines-13-00944-s001.zip]

Archive with 1 entries (1 files):
- vaccines-3805963-supplementary.pdf
